# Supplementary material for: The Influence of Synthesis Parameters on the Properties of Dextran-Based Hydrogels for Colon-Targeted Antitumor Drug Delivery Part I: Room Temperature Synthesis of Dextran/Inulin Hydrogels for Colon-Targeted Antitumor Drug Delivery
Source: Gels. 2025 Dec 16;11(12):1011. doi: 10.3390/gels11121011 (PMC12732961; doi:10.3390/gels11121011)
Supplement: Supplementary file 1 [file gels-11-01011-s001.zip]

Archive with 1 entries (1 files):
- gels-4013374-supplementary.pdf
